# Supplementary material for: Chemsex among men who have sex with men (MSM) in Yangon, Myanmar: Prevalence, practices, and associated risk factors
Source: PLoS One. 2026 Jul 17;21(7):e0353993. doi: 10.1371/journal.pone.0353993 (PMC13378994; doi:10.1371/journal.pone.0353993)
Supplement: S1 Data — https://doi.org/10.6084/m9.figshare.32736654. (XLSX) [file pone.0353993.s006.xlsx]

## Sheet: Data
@_index	q_1_1_Age	q_1_2_MSMType	q_1_3_Education	q_1_4_Employment	q_1_5_Entertainment	q_1_6_income	q_1_7_livingwith	q_2_1_smoke	q_2_2_alcohol	q_2_3_regularpartner	q_2_4_multiplepartners	q_2_5_groupsex	q_2_6_sexpractices	q_2_6_sexpractices1	q_2_6_sexpractices2	q_2_6_sexpractices3	q_2_6_sexpractices4	q_2_6_sexpractices5	q_2_6_sexpractices6	q_2_7_moneyoffer	q_2_8_moneypaid	q_2_9_dateapp	q_3_1_HIV	q_3_1_1_ART	q_3_1_2_PrEP	q_4_1_CS	q_4_2_firstCSage	q_4_3_CS6	q_4_4_CStypes	q_4_4_CStypes1	q_4_4_CStypes2	q_4_4_CStypes3	q_4_4_CStypes4	q_4_4_CStypes5	q_4_4_CStypes6	q_4_4_CStypes7	q_4_4_CStypes8	q_4_4_CStypes9	q_4_4_CStypes10	q_4_4_CStypes11	q_4_4_CStypes12	q_4_4_CStypes13	q_4_5_CSroute	q_4_5_CSroute1	q_4_5_CSroute2	q_4_5_CSroute3	q_4_5_CSroute4	q_4_5_CSroute5	q_4_5_1_CSinject
2	34	0	3	1	0	1	1	0	2	0	0	0	2	0	1	0	0	0	0	0	0	0	0		0	0
3	40	0	3	1	0	1	1	0	2	1	0	0	2	0	1	0	0	0	0	0	1	1	0		0	0
6	35	0	3	2	0	2	2	1	0	0	1	0	1	1	0	0	0	0	0	0	1	0	0		0	0
8	25	0	1	0	0	0	2	1	0	0	1	0	6	0	0	0	0	0	1	0	0	0	0		0	0
11	30	0	1	2	0	2	3	0	0	0	0	0	3	0	0	1	0	0	0	0	0	1	0		0	0
15	31	0	3	1	0	2	3	0	2	1	0	0	2 4	0	1	0	1	0	0	0	0	0	0		0	0
16	29	0	3	1	0	2	2	1	1	1	1	1	1	1	0	0	0	0	0	0	0	1	0		1	1	24	0
18	33	0	2	1	0	1	2	0	0	1	1	0	6	0	0	0	0	0	1	0	0	1	0		0	0
19	40	0	3	2	0	2	2	0	0	1	0	0	2	0	1	0	0	0	0	0	0	1	0		0	0
20	41	0	2	2	0	1	1	2	1	1	1	1	2	0	1	0	0	0	0	0	0	0	0		99	0
31	33	0	3	2	0	1	1	1	1	0	1	0	1	1	0	0	0	0	0	0	1	1	1	1		0
38	45	0	2	2	0	1	3	0	2	1	1	0	2	0	1	0	0	0	0	0	1	1	0		1	0
39	43	0	3	2	0	2	2	0	1	0	1	0	2	0	1	0	0	0	0	0	0	1	0		0	0
46	25	0	3	1	0	2	1	0	1	0	0	0	2	0	1	0	0	0	0	0	0	1	0		0	0
47	18	0	1	0	0	1	2	0	0	0	0	0	6	0	0	0	0	0	1	0	0	0	0		0	0
48	33	0	3	1	0	2	1	1	2	0	0	0	1 2 3 5 6	1	1	1	0	1	1	0	1	1	0		0	0
49	44	0	3	1	0	2	2	1	1	0	1	1	1 2 3	1	1	1	0	0	0	0	1	1	0		0	0
58	35	0	3	1	0	2	1	0	0	0	1	0	2	0	1	0	0	0	0	0	1	0	0		0	0
59	25	0	3	1	0	1	3	0	2	0	0	0	1 2 3 4	1	1	1	1	0	0	0	0	1	0		0	0
60	30	0	3	2	0	2	2	1	1	0	0	0	2 3 6	0	1	1	0	0	1	0	0	1	0		0	0
61	30	0	3	2	0	1	2	1	1	0	1	0	2 3	0	1	1	0	0	0	0	0	1	0		0	0
64	32	0	3	2	1	2	3	2	2	0	1	1	1 2 3 4 5	1	1	1	1	1	0	1	1	0	99			0
68	37	0	3	1	0	1	3	0	1	0	1	0	2	0	1	0	0	0	0	0	0	1	2			0
86	37	0	3	2	0	2	2	0	2	0	1	0	2	0	1	0	0	0	0	0	0	1	2			0
90	42	0	3	1	0	2	3	2	2	0	1	0	6	0	0	0	0	0	1	0	1	1	1	0		0
92	29	0	1	1	0	1	2	1	1	0	1	1	2 3 4	0	1	1	1	0	0	0	0	1	1	1		0
96	18	0	2	2	0	2	2	0	1	1	0	0	2 3	0	1	1	0	0	0	0	0	1	0		0	0
98	33	0	3	2	0	2	2	2	1	0	1	1	1 2 3 4	1	1	1	1	0	0	0	0	1	0		0	0
99	32	0	3	1	0	2	2	1	1	1	1	0	1	1	0	0	0	0	0	0	0	1	0		1	1	31	1	10	0	0	0	0	0	0	0	0	0	1	0	0	0	5	0	0	0	0	1	1
100	35	0	3	2	0	2	2	2	2	0	1	1	2	0	1	0	0	0	0	0	0	1	0		0	0
101	18	0	2	1	1	1	3	0	0	0	0	0	3	0	0	1	0	0	0	0	0	0	2			0
102	53	0	3	1	0	2	3	1	2	0	1	0	2	0	1	0	0	0	0	0	1	1	0		0	0
103	32	0	3	1	0	1	3	0	1	0	0	0	1 3	1	0	1	0	0	0	0	0	0	2			0
109	22	0	2	2	0	2	2	2	0	1	0	0	2	0	1	0	0	0	0	0	0	0	0		0	0
118	27	0	3	1	0	1	1	2	1	0	1	1	1	1	0	0	0	0	0	0	0	1	1	1		0
124	40	0	3	1	0	2	3	0	1	1	1	0	2 3 4	0	1	1	1	0	0	0	0	1	0		1	0
132	35	0	3	1	0	2	1	0	1	1	1	1	2	0	1	0	0	0	0	0	1	1	0		0	0
144	40	0	3	1	0	1	2	0	1	0	1	0	1 6	1	0	0	0	0	1	0	0	1	1	1		0
145	42	0	3	2	0	1	3	0	1	1	1	1	6	0	0	0	0	0	1	0	0	1	0		0	0
152	24	0	2	2	0	2	3	2	1	0	0	0	1	1	0	0	0	0	0	0	0	1	0		0	0
157	41	0	3	1	0	1	2	1	1	1	1	1	3 4	0	0	1	1	0	0	0	0	0	0		0	0
159	38	0	3	2	0	2	2	1	1	1	1	0	2	0	1	0	0	0	0	0	0	0	0		0	0
161	34	0	2	2	0	1	1	0	0	0	1	1	1 2 3	1	1	1	0	0	0	0	0	1	99			0
162	36	0	3	1	0	2	1	2	1	1	1	0	2 3 5	0	1	1	0	1	0	0	0	1	0		0	0
164	29	0	3	1	0	1	1	1	1	0	1	1	2	0	1	0	0	0	0	0	0	1	1	1		0
166	18	0	1	0	0	0	2	1	1	0	0	0	2	0	1	0	0	0	0	0	0	1	0		1	0
170	40	0	3	1	0	2	1	1	2	1	1	0	2	0	1	0	0	0	0	0	0	1	0		1	0
173	31	0	1	2	0	1	2	1	0	0	1	0	1 2 3 4 5	1	1	1	1	1	0	0	0	1	0		0	0
189	20	0	2	0	0	0	2	0	1	1	1	0	1 2 3 4 5	1	1	1	1	1	0	0	0	1	0		99	0
204	21	0	2	1	0	1	2	0	0	0	0	0	2 3 4	0	1	1	1	0	0	0	0	1	0		0	0
211	38	0	3	1	0	2	3	1	1	0	0	0	1 3	1	0	1	0	0	0	0	0	1	1	1		0
216	36	0	3	2	0	2	1	0	1	1	0	1	2	0	1	0	0	0	0	0	0	1	0		0	0
217	30	0	3	1	0	1	2	0	1	0	0	0	1 2 3	1	1	1	0	0	0	0	0	1	0		0	0
220	35	0	3	1	0	2	3	0	1	0	0	1	2	0	1	0	0	0	0	0	0	1	0		0	0
221	34	0	3	1	0	2	3	1	1	1	1	1	2 3	0	1	1	0	0	0	0	1	1	0		0	0
222	33	0	3	2	0	1	2	0	1	0	1	0	2 3 6	0	1	1	0	0	1	0	0	1	1	1		1	33	1	10	0	0	0	0	0	0	0	0	0	1	0	0	0	5	0	0	0	0	1	1 2
231	31	0	3	1	0	1	2	2	1	1	0	0	2	0	1	0	0	0	0	0	0	1	0		1	1	29	0
241	25	0	1	1	1	2	3	1	1	1	1	1	2	0	1	0	0	0	0	1	1	1	0		0	1	23	1	1	1	0	0	0	0	0	0	0	0	0	0	0	0	5	0	0	0	0	1	1
243	40	0	3	1	0	1	2	1	0	1	1	1	1 2 3 4	1	1	1	1	0	0	0	0	1	0		0	1	38	1	4 10	0	0	0	1	0	0	0	0	0	1	0	0	0	3 5	0	0	1	0	1	1 2
246	35	0	3	1	0	2	1	1	2	0	1	0	2	0	1	0	0	0	0	0	0	1	0		0	1	30	1	4	0	0	0	1	0	0	0	0	0	0	0	0	0	3	0	0	1	0	0
256	26	0	2	2	0	1	1	1	1	0	1	0	2	0	1	0	0	0	0	1	0	1	0		1	0
262	27	0	3	1	0	1	1	0	1	0	1	0	2	0	1	0	0	0	0	0	0	0	2			0
273	28	0	1	1	1	1	1	2	1	1	1	0	2	0	1	0	0	0	0	0	0	1	0		0	0
274	28	0	2	1	0	1	3	2	1	1	1	0	2	0	1	0	0	0	0	0	0	1	0		1	0
290	28	0	3	1	0	2	3	2	1	1	1	1	1 2 3	1	1	1	0	0	0	0	1	1	1	1		0
294	18	0	1	0	0	1	2	2	1	0	1	0	1 2 3	1	1	1	0	0	0	1	0	1	2			0
295	35	0	3	2	0	1	1	0	2	0	1	0	2	0	1	0	0	0	0	0	0	1	0		1	1	32	1	10	0	0	0	0	0	0	0	0	0	1	0	0	0	5	0	0	0	0	1	2
296	38	0	3	2	0	2	2	0	1	1	1	1	1 2 3 4 5	1	1	1	1	1	0	0	1	1	0		0	0
298	29	0	3	1	0	2	3	2	2	1	1	1	2 3 4	0	1	1	1	0	0	0	0	1	0		1	0
308	22	0	2	2	1	1	1	1	2	0	1	1	2	0	1	0	0	0	0	1	1	1	0		0	1	22	1	10	0	0	0	0	0	0	0	0	0	1	0	0	0	5	0	0	0	0	1	2
317	35	0	3	1	0	2	1	2	2	0	1	1	2	0	1	0	0	0	0	0	1	1	0		0	1	25	1	1 9 11	1	0	0	0	0	0	0	0	1	0	1	0	0	1 2 3	1	1	1	0	0
318	28	0	1	2	0	1	2	0	0	0	0	0	1	1	0	0	0	0	0	0	0	1	0		0	0
320	20	0	1	2	0	1	2	0	0	0	1	0	1 2 3 4	1	1	1	1	0	0	0	0	1	2			0
322	56	0	3	1	0	1	3	0	1	0	1	0	2	0	1	0	0	0	0	0	0	1	0		0	0
325	22	0	2	1	0	2	2	2	1	0	0	0	2 3	0	1	1	0	0	0	0	0	1	0		0	0
328	30	0	3	1	0	1	1	1	1	0	0	0	6	0	0	0	0	0	1	0	0	1	0		0	0
333	37	0	3	1	0	2	3	1	1	1	0	0	2	0	1	0	0	0	0	0	0	1	0		0	0
343	27	0	3	1	0	2	3	0	1	0	0	0	2 3	0	1	1	0	0	0	0	0	1	2			0
345	35	0	3	1	0	2	3	0	1	0	0	0	1 2 3	1	1	1	0	0	0	0	1	1	0		0	0
347	22	0	1	1	0	1	2	0	0	0	0	0	3	0	0	1	0	0	0	0	0	1	0		0	0
350	25	0	3	1	0	2	2	0	1	0	0	0	1 3 4 5	1	0	1	1	1	0	0	0	1	0		1	0
353	24	0	3	1	0	1	2	0	1	1	0	0	2	0	1	0	0	0	0	0	0	0	0		0	0
358	30	0	1	1	0	1	3	2	1	1	0	0	2 3	0	1	1	0	0	0	0	0	0	0		99	0
359	28	0	3	1	0	2	2	2	2	1	1	0	2	0	1	0	0	0	0	0	1	0	0		0	0
360	33	0	3	1	0	2	2	2	1	1	1	0	2 3	0	1	1	0	0	0	0	1	1	2			0
362	24	0	2	0	0	0	2	0	1	1	1	0	2	0	1	0	0	0	0	0	1	1	0		0	1	23	1	4	0	0	0	1	0	0	0	0	0	0	0	0	0	3	0	0	1	0	0
365	37	0	3	1	0	2	1	1	2	1	1	1	1	1	0	0	0	0	0	0	0	1	0		0	0
370	36	0	3	0	0	0	3	0	0	1	1	1	1 2 3 4 5	1	1	1	1	1	0	0	0	1	99			1	18	1	10	0	0	0	0	0	0	0	0	0	1	0	0	0	3 4 5	0	0	1	1	1	1
377	23	0	1	1	0	2	1	0	0	0	0	0	1	1	0	0	0	0	0	0	0	1	0		0	0
379	29	0	1	2	0	1	1	1	1	0	0	0	2	0	1	0	0	0	0	0	0	1	0		0	0
381	21	0	2	2	0	2	2	1	1	1	1	1	1 2 3	1	1	1	0	0	0	0	0	1	0		0	0
387	33	0	3	1	0	2	1	1	1	1	1	1	1 2 3 5	1	1	1	0	1	0	0	0	1	0		1	1	27	1	4 10	0	0	0	1	0	0	0	0	0	1	0	0	0	3 5	0	0	1	0	1	1
390	35	0	3	1	0	1	3	0	1	0	0	0	1 2 3 4 5	1	1	1	1	1	0	0	0	1	0		0	0
391	34	0	3	1	0	2	2	0	0	0	1	0	1 2 3	1	1	1	0	0	0	0	1	1	0		0	0
401	37	0	3	1	0	2	3	0	1	1	1	1	1 2 3 4	1	1	1	1	0	0	0	0	1	2			0
407	23	0	3	1	0	1	2	1	1	1	1	0	1 3 4	1	0	1	1	0	0	0	0	1	0		99	0
414	30	0	3	1	0	1	3	2	1	1	1	1	2	0	1	0	0	0	0	0	0	1	1	1		1	25	1	10	0	0	0	0	0	0	0	0	0	1	0	0	0	5	0	0	0	0	1	1
416	30	0	3	2	0	2	3	1	1	1	0	0	2	0	1	0	0	0	0	0	0	1	0		1	0
1	27	1	3	1	0	2	2	0	1	0	0	0	1	1	0	0	0	0	0	0	0	1	0		0	0
4	26	1	2	1	0	2	3	1	1	1	0	0	1 2 3 4	1	1	1	1	0	0	0	0	0	0		1	0
5	35	1	3	1	0	2	2	0	1	1	0	0	2	0	1	0	0	0	0	0	0	0	0		0	0
7	40	1	3	2	0	2	2	2	1	0	1	0	2 6	0	1	0	0	0	1	0	1	1	1	1		1	39	1	4 10	0	0	0	1	0	0	0	0	0	1	0	0	0	3 5	0	0	1	0	1	1 2
9	29	1	1	1	0	1	3	0	0	0	1	0	1	1	0	0	0	0	0	0	0	1	0		1	0
10	33	1	3	2	0	2	2	0	0	1	0	0	1	1	0	0	0	0	0	0	0	0	0		0	0
12	35	1	3	2	0	2	2	0	1	0	0	0	2 3	0	1	1	0	0	0	0	1	1	0		0	0
13	24	1	2	2	0	2	2	0	1	1	1	0	1 3	1	0	1	0	0	0	0	0	1	0		0	0
14	28	1	3	1	0	2	1	2	1	0	0	1	1 3 4	1	0	1	1	0	0	0	0	1	2			0
17	27	1	3	1	0	2	3	0	1	0	0	0	1	1	0	0	0	0	0	0	0	1	0		0	0
21	38	1	3	2	0	2	3	0	1	1	1	0	1 3	1	0	1	0	0	0	0	1	1	0		0	0
22	25	1	2	1	0	1	2	2	1	0	1	1	1 2 3 4	1	1	1	1	0	0	0	0	1	0		0	0
23	28	1	2	1	0	2	1	1	1	0	1	0	1 2 3	1	1	1	0	0	0	0	0	1	0		1	0
24	40	1	1	1	0	1	3	0	0	1	1	0	1 2 3 4 5	1	1	1	1	1	0	0	0	1	2			0
25	29	1	1	1	0	0	3	0	1	0	0	0	1	1	0	0	0	0	0	0	0	1	1	1		0
26	20	1	1	1	0	1	2	1	1	0	1	0	2 3	0	1	1	0	0	0	0	0	1	0		0	0
27	36	1	3	1	0	2	2	2	2	0	0	0	2	0	1	0	0	0	0	0	0	1	0		0	0
28	27	1	1	2	0	1	3	0	1	0	1	1	6	0	0	0	0	0	1	0	0	1	1	1		1	27	1	10	0	0	0	0	0	0	0	0	0	1	0	0	0	5	0	0	0	0	1	2
29	19	1	1	1	0	1	3	2	2	0	1	1	1 2 3 6	1	1	1	0	0	1	0	0	1	0		0	1	18	1	10	0	0	0	0	0	0	0	0	0	1	0	0	0	3	0	0	1	0	0
30	22	1	2	1	0	2	2	2	2	1	1	0	1 3 4	1	0	1	1	0	0	0	0	1	0		0	0
32	33	1	3	2	0	1	2	1	0	1	1	0	1 3 4	1	0	1	1	0	0	0	1	1	1	1		0
33	25	1	2	2	0	1	2	2	0	0	0	0	2	0	1	0	0	0	0	0	0	1	0		1	0
34	31	1	3	1	0	2	3	2	1	1	0	0	2	0	1	0	0	0	0	0	0	1	0		0	0
35	36	1	3	2	0	2	2	1	1	0	0	0	1 2	1	1	0	0	0	0	0	0	1	0		0	0
36	30	1	3	1	0	2	2	0	1	1	1	0	1	1	0	0	0	0	0	0	0	1	0		1	0
37	35	1	3	1	0	1	2	1	2	0	1	1	1 2 3 4	1	1	1	1	0	0	0	0	1	0		1	0
40	41	1	2	2	0	2	1	0	1	0	0	0	2	0	1	0	0	0	0	0	0	1	0		0	0
41	32	1	3	1	0	2	2	0	0	1	1	1	1	1	0	0	0	0	0	0	0	1	0		1	1	30	0
42	26	1	3	2	0	2	3	2	1	1	1	1	6	0	0	0	0	0	1	0	0	1	0		1	1	20	1	1 4 9 11 12	1	0	0	1	0	0	0	0	1	0	1	1	0	2 3	0	1	1	0	0
43	31	1	3	1	0	2	2	0	1	1	0	0	1 3	1	0	1	0	0	0	0	0	1	0		0	0
44	41	1	3	1	0	2	2	1	1	0	1	1	1 3 5	1	0	1	0	1	0	0	0	1	1	1		1	39	0
45	33	1	3	1	0	2	1	0	0	0	0	0	1 3	1	0	1	0	0	0	0	0	1	0		0	0
50	19	1	2	1	0	1	1	0	0	0	0	0	1	1	0	0	0	0	0	0	0	1	2			0
51	40	1	3	2	0	2	1	0	0	0	1	1	2	0	1	0	0	0	0	0	0	1	0		1	1	32	0
52	20	1	2	0	0	1	3	0	0	1	1	0	1 2 3 4	1	1	1	1	0	0	0	0	1	2			0
53	31	1	1	2	0	1	2	0	1	0	1	0	3 6	0	0	1	0	0	1	0	1	1	0		1	1	29	1	10	0	0	0	0	0	0	0	0	0	1	0	0	0	3	0	0	1	0	0
54	25	1	3	1	0	1	1	0	1	0	1	1	1 3 4	1	0	1	1	0	0	0	1	1	1	1		1	24	1	1 13	1	0	0	0	0	0	0	0	0	0	0	0	1	1 5	1	0	0	0	1	2
55	25	1	3	1	0	1	3	1	1	0	0	0	1	1	0	0	0	0	0	0	0	1	0		1	0
56	31	1	3	1	0	1	3	0	1	0	1	0	2	0	1	0	0	0	0	0	0	1	0		0	0
57	31	1	3	2	0	2	2	0	1	0	1	0	3 4	0	0	1	1	0	0	0	0	1	0		0	0
62	39	1	3	1	0	2	3	1	2	1	1	0	2 3	0	1	1	0	0	0	0	0	1	0		0	0
63	36	1	3	2	0	2	1	0	1	0	0	0	2	0	1	0	0	0	0	0	0	0	0		0	0
65	36	1	3	1	0	1	3	1	1	0	1	1	1 2 3 4	1	1	1	1	0	0	0	0	1	99			1	34	1	4 10	0	0	0	1	0	0	0	0	0	1	0	0	0	3 5	0	0	1	0	1	2
66	24	1	2	1	0	1	2	0	1	0	1	0	2	0	1	0	0	0	0	0	0	1	0		1	0
67	35	1	3	1	0	2	2	0	1	0	1	0	3	0	0	1	0	0	0	0	0	1	0		0	0
69	22	1	3	1	0	2	3	0	0	0	1	1	1 3	1	0	1	0	0	0	0	0	1	1	1		0
70	33	1	3	1	0	2	3	0	1	1	1	1	2 4	0	1	0	1	0	0	0	0	1	0		1	0
71	45	1	3	2	0	2	3	2	1	1	1	1	2	0	1	0	0	0	0	0	1	1	0		1	1	41	1	10	0	0	0	0	0	0	0	0	0	1	0	0	0	3 4 5	0	0	1	1	1	1 2
72	43	1	2	1	0	2	1	0	1	0	0	0	2	0	1	0	0	0	0	0	0	1	0		99	0
73	30	1	3	1	1	2	3	0	1	1	1	0	1 2 3 4	1	1	1	1	0	0	0	0	1	0		1	0
74	28	1	3	1	0	1	3	1	1	0	1	1	1 2 3	1	1	1	0	0	0	0	0	1	0		1	1	27	1	4 10	0	0	0	1	0	0	0	0	0	1	0	0	0	3	0	0	1	0	0
75	38	1	3	1	0	2	2	0	1	1	1	1	1 2 3	1	1	1	0	0	0	0	1	0	1	1		0
76	29	1	3	1	0	2	3	1	2	1	1	1	1 3	1	0	1	0	0	0	0	0	1	0		0	1	18	1	1 4 9 11 12	1	0	0	1	0	0	0	0	1	0	1	1	0	1 2 3	1	1	1	0	0
77	24	1	2	1	1	1	1	0	0	1	0	1	1 3	1	0	1	0	0	0	0	0	1	0		1	1	18	1	9 10 11 12	0	0	0	0	0	0	0	0	1	1	1	1	0	1 2 5	1	1	0	0	1	1 2
78	38	1	3	2	0	2	1	1	2	0	1	1	2	0	1	0	0	0	0	0	0	1	0		1	0
79	48	1	3	2	0	0	3	2	2	0	1	0	1 2 3	1	1	1	0	0	0	0	0	1	0		0	0
80	26	1	3	2	0	1	2	2	1	0	1	0	1 2 3 4 6	1	1	1	1	0	1	0	0	1	0		1	0
81	18	1	1	1	1	1	1	0	1	0	0	0	6	0	0	0	0	0	1	0	0	1	0		0	0
82	25	1	3	2	0	1	3	0	0	1	0	0	2	0	1	0	0	0	0	0	0	1	0		1	0
83	25	1	2	1	0	2	3	2	1	0	0	0	1	1	0	0	0	0	0	0	0	1	99			0
85	36	1	3	0	0	2	1	2	0	1	0	0	1 3 4	1	0	1	1	0	0	0	0	1	0		0	0
87	40	1	3	1	0	2	1	0	1	0	1	0	1 3	1	0	1	0	0	0	0	0	1	0		0	0
88	36	1	2	0	0	0	2	0	2	0	1	0	1 2 3 6	1	1	1	0	0	1	0	1	1	0		0	0
91	27	1	1	1	0	1	1	0	0	0	1	0	2	0	1	0	0	0	0	0	0	1	2			0
93	27	1	3	1	0	2	1	1	2	0	1	0	1 2 3	1	1	1	0	0	0	0	0	1	0		0	0
94	31	1	1	1	0	2	1	2	1	0	1	1	1	1	0	0	0	0	0	0	1	1	99			1	26	1	10	0	0	0	0	0	0	0	0	0	1	0	0	0	3	0	0	1	0	0
95	40	1	3	1	0	2	3	0	1	0	1	0	1 2 3	1	1	1	0	0	0	0	0	1	1	1		1	37	1	4 10	0	0	0	1	0	0	0	0	0	1	0	0	0	5	0	0	0	0	1	1
97	42	1	3	2	0	2	2	0	2	0	1	1	1 2 3 4	1	1	1	1	0	0	0	0	1	0		0	0
104	43	1	3	2	0	2	3	2	1	0	1	0	2 4	0	1	0	1	0	0	0	0	1	0		0	0
105	30	1	3	1	0	1	1	1	1	0	1	1	1 2 3 4	1	1	1	1	0	0	0	0	1	0		0	1	25	0
106	39	1	3	1	0	2	3	0	0	1	1	1	2	0	1	0	0	0	0	0	1	1	0		1	0
107	24	1	2	1	0	1	3	0	1	1	0	0	1 3	1	0	1	0	0	0	0	0	1	0		0	0
108	34	1	3	1	0	2	3	0	1	1	1	1	1 2 3 4 6	1	1	1	1	0	1	0	1	1	0		0	0
110	27	1	2	1	0	1	3	0	0	0	0	1	1	1	0	0	0	0	0	0	0	1	0		99	0
111	30	1	3	2	0	2	2	0	0	1	1	0	2 3	0	1	1	0	0	0	0	0	1	0		0	0
112	47	1	3	1	0	2	2	1	1	0	0	0	1 2 3	1	1	1	0	0	0	0	0	1	0		0	0
113	30	1	3	1	0	2	1	0	0	1	0	0	1	1	0	0	0	0	0	0	0	0	0		0	0
114	44	1	3	2	0	1	2	0	1	0	0	1	6	0	0	0	0	0	1	0	0	1	0		0	0
115	35	1	3	1	0	2	1	1	1	0	1	1	2	0	1	0	0	0	0	0	0	1	0		0	0
116	38	1	3	1	0	2	2	1	1	0	1	1	1 2 3 4 5	1	1	1	1	1	0	0	0	1	1	1		0
117	38	1	3	2	0	2	3	1	1	0	1	1	2	0	1	0	0	0	0	0	0	1	0		0	0
119	37	1	3	2	0	2	3	1	2	1	1	0	1 2 3	1	1	1	0	0	0	0	0	1	0		0	0
120	22	1	1	1	0	1	1	1	1	0	1	0	2 3 4	0	1	1	1	0	0	0	0	1	0		1	1	20	0
121	25	1	3	0	0	1	1	0	1	0	1	1	2	0	1	0	0	0	0	0	0	1	0		0	1	20	1	13	0	0	0	0	0	0	0	0	0	0	0	0	1	5	0	0	0	0	1	1 2
122	33	1	3	1	0	2	3	1	2	0	1	1	2 3	0	1	1	0	0	0	0	0	1	0		0	0
123	30	1	3	2	0	2	3	0	0	0	0	1	1	1	0	0	0	0	0	0	0	1	1	1		1	25	1	4 10	0	0	0	1	0	0	0	0	0	1	0	0	0	5	0	0	0	0	1	1 2
125	37	1	3	1	0	2	3	1	1	1	1	0	1 3 4 5 6	1	0	1	1	1	1	0	0	1	1	1		0
126	35	1	3	1	0	0	3	1	1	1	1	1	2	0	1	0	0	0	0	0	0	1	0		1	0
127	36	1	3	2	0	2	2	0	1	0	1	0	1 3 4	1	0	1	1	0	0	0	0	1	2			0
128	50	1	3	1	0	2	1	0	0	0	1	0	3	0	0	1	0	0	0	0	1	0	0		0	0
129	25	1	2	1	0	1	3	1	1	0	1	0	1 2 3 4	1	1	1	1	0	0	0	0	1	1	1		1	25	1	10	0	0	0	0	0	0	0	0	0	1	0	0	0	3 5	0	0	1	0	1	2
130	35	1	2	1	0	1	2	0	0	0	1	1	3	0	0	1	0	0	0	0	0	1	0		1	0
131	29	1	3	1	0	2	2	0	1	1	1	0	1 2 3	1	1	1	0	0	0	0	0	1	0		0	0
134	28	1	1	1	0	1	3	0	0	0	1	1	6	0	0	0	0	0	1	1	1	1	0		1	0
135	35	1	3	2	0	2	2	1	1	0	1	0	2	0	1	0	0	0	0	0	0	1	0		1	1	28	1	10	0	0	0	0	0	0	0	0	0	1	0	0	0	3 5	0	0	1	0	1	2
136	36	1	3	2	0	2	1	0	1	0	1	0	2	0	1	0	0	0	0	0	0	1	0		1	0
137	38	1	3	0	0	0	1	2	1	0	1	1	1 2 3 4	1	1	1	1	0	0	0	0	1	1	1		1	25	1	1 4 6 9 10	1	0	0	1	0	1	0	0	1	1	0	0	0	1 2 3 4 5	1	1	1	1	1	1
138	33	1	3	1	0	2	2	2	2	0	0	0	1	1	0	0	0	0	0	0	0	1	2			0
139	26	1	3	1	0	2	2	0	2	1	1	0	1	1	0	0	0	0	0	0	1	1	0		1	0
140	23	1	1	1	0	1	3	2	2	0	0	0	2	0	1	0	0	0	0	0	0	1	0		1	0
141	21	1	1	1	0	1	2	2	1	0	0	0	1	1	0	0	0	0	0	0	0	1	0		1	0
142	33	1	3	2	0	2	2	0	1	0	1	1	1 2 3 4	1	1	1	1	0	0	0	0	1	0		0	1	29	0
143	21	1	2	2	0	2	2	0	0	0	1	1	1 3	1	0	1	0	0	0	0	0	1	1	0		1	18	0
146	26	1	3	1	0	1	2	1	1	0	0	0	6	0	0	0	0	0	1	0	0	1	0		0	0
147	35	1	3	2	0	2	2	0	1	1	0	0	1 2 3	1	1	1	0	0	0	0	0	0	0		0	1	34	1	10	0	0	0	0	0	0	0	0	0	1	0	0	0	5	0	0	0	0	1	1
148	40	1	3	0	0	0	1	0	0	0	0	0	1 3	1	0	1	0	0	0	0	0	1	1	1		0
149	32	1	3	2	0	1	3	1	1	0	1	1	2	0	1	0	0	0	0	0	0	1	0		0	0
150	31	1	3	1	0	1	3	1	1	1	1	1	1	1	0	0	0	0	0	0	0	1	99			1	29	1	10	0	0	0	0	0	0	0	0	0	1	0	0	0	5	0	0	0	0	1	1 2
151	27	1	3	1	0	2	2	2	1	1	1	1	1 2 3 4	1	1	1	1	0	0	0	0	1	0		0	1	26	1	4	0	0	0	1	0	0	0	0	0	0	0	0	0	3	0	0	1	0	0
153	25	1	1	1	0	2	1	1	1	0	1	0	1 2 3	1	1	1	0	0	0	0	0	1	0		0	0
154	19	1	1	2	0	1	3	0	0	1	0	0	2	0	1	0	0	0	0	0	0	1	2			0
155	27	1	1	1	0	1	3	0	1	0	0	0	1 2 3	1	1	1	0	0	0	0	0	0	0		0	0
156	22	1	1	2	0	1	1	0	0	0	0	0	1	1	0	0	0	0	0	0	0	0	99			0
158	32	1	3	2	0	2	1	0	2	0	1	0	4	0	0	0	1	0	0	0	1	1	0		0	0
160	22	1	3	2	0	2	1	0	0	1	0	0	1	1	0	0	0	0	0	0	0	0	0		0	0
163	28	1	3	1	0	2	2	2	1	0	0	0	3	0	0	1	0	0	0	0	0	1	2			0
165	32	1	3	1	0	1	3	2	1	0	1	0	6	0	0	0	0	0	1	0	0	1	0		0	0
167	28	1	3	1	0	1	2	0	0	0	0	0	2	0	1	0	0	0	0	0	0	1	0		1	0
168	22	1	2	1	0	2	2	0	1	1	1	0	1 2 3 4	1	1	1	1	0	0	0	0	1	0		0	0
169	30	1	3	1	0	2	3	0	1	1	1	0	1 2 3	1	1	1	0	0	0	0	0	1	0		0	1	30	0
171	25	1	3	0	0	0	3	1	1	0	0	0	1	1	0	0	0	0	0	0	0	1	0		1	1	24	1	13	0	0	0	0	0	0	0	0	0	0	0	0	1	5	0	0	0	0	1	2
172	28	1	2	2	0	1	2	0	0	0	0	0	1	1	0	0	0	0	0	0	0	0	0		0	0
174	34	1	3	1	0	2	1	1	1	0	1	0	1 3	1	0	1	0	0	0	0	1	1	0		0	1	33	0
175	23	1	2	1	0	1	3	0	1	0	1	1	1	1	0	0	0	0	0	0	0	1	0		1	1	23	1	13	0	0	0	0	0	0	0	0	0	0	0	0	1	5	0	0	0	0	1	2
176	39	1	3	1	0	2	1	0	1	1	1	0	2 3	0	1	1	0	0	0	0	0	1	0		0	1	36	1	4	0	0	0	1	0	0	0	0	0	0	0	0	0	3	0	0	1	0	0
177	37	1	3	1	0	2	2	2	1	0	0	1	6	0	0	0	0	0	1	0	0	1	1	1		1	30	0
178	29	1	2	1	0	1	3	1	2	1	1	1	4	0	0	0	1	0	0	1	0	1	1	1		1	22	1	1 10	1	0	0	0	0	0	0	0	0	1	0	0	0	3 5	0	0	1	0	1	1 2
179	18	1	2	1	0	0	3	1	1	1	1	0	1 3	1	0	1	0	0	0	0	0	1	2			0
180	34	1	3	0	0	1	2	0	0	1	1	0	2	0	1	0	0	0	0	0	0	1	1	1		0
181	38	1	3	1	0	2	2	0	1	0	1	1	1 3	1	0	1	0	0	0	0	0	1	0		0	0
182	30	1	3	2	0	2	2	2	2	0	0	1	1	1	0	0	0	0	0	0	0	0	1	1		1	23	0
183	48	1	3	2	0	1	3	0	1	0	1	1	2	0	1	0	0	0	0	0	0	1	1	1		1	43	1	10	0	0	0	0	0	0	0	0	0	1	0	0	0	5	0	0	0	0	1	1 2
184	24	1	3	0	0	0	1	0	2	0	1	1	2	0	1	0	0	0	0	0	0	1	0		1	0
185	21	1	2	0	0	0	2	1	1	0	0	0	1 2 6	1	1	0	0	0	1	0	0	1	0		0	0
186	21	1	2	2	0	1	1	0	0	0	0	0	3	0	0	1	0	0	0	0	0	1	0		0	0
187	27	1	3	1	0	2	3	2	1	1	1	1	1 2 3 4 5 6	1	1	1	1	1	1	0	1	1	99			1	26	1	10	0	0	0	0	0	0	0	0	0	1	0	0	0	2 5	0	1	0	0	1	1
188	28	1	3	0	0	0	1	1	1	0	1	1	2 3	0	1	1	0	0	0	0	0	1	99			1	23	1	10	0	0	0	0	0	0	0	0	0	1	0	0	0	5	0	0	0	0	1	1
190	25	1	2	1	0	2	3	1	1	0	1	0	1 2 3 4	1	1	1	1	0	0	0	0	1	0		0	1	25	1	4 10	0	0	0	1	0	0	0	0	0	1	0	0	0	3 5	0	0	1	0	1	2
191	25	1	3	2	0	2	1	1	1	1	1	0	1 3 5	1	0	1	0	1	0	0	0	1	0		1	0
192	35	1	3	1	0	2	2	0	1	1	1	0	1 3	1	0	1	0	0	0	0	1	1	0		1	0
193	22	1	2	1	0	1	2	0	0	0	0	0	2	0	1	0	0	0	0	0	0	0	0		99	0
194	20	1	2	1	0	1	2	2	1	0	1	1	2 3	0	1	1	0	0	0	0	0	1	0		1	0
195	36	1	3	2	0	2	3	2	1	1	0	0	1 2 3 4 5	1	1	1	1	1	0	0	0	0	1	1		0
196	32	1	3	1	0	1	2	0	1	0	0	0	1 2 3	1	1	1	0	0	0	0	0	1	0		0	0
197	33	1	2	2	0	2	1	0	0	1	0	0	6	0	0	0	0	0	1	0	0	1	0		0	0
198	31	1	3	2	0	2	2	0	0	1	0	0	1	1	0	0	0	0	0	0	0	1	0		0	0
199	32	1	3	2	0	2	3	0	0	0	1	0	6	0	0	0	0	0	1	0	0	1	0		0	0
200	33	1	3	1	0	2	2	1	1	1	1	1	1 2 3 4 6	1	1	1	1	0	1	0	0	1	1	1		1	26	1	10	0	0	0	0	0	0	0	0	0	1	0	0	0	3	0	0	1	0	0
201	23	1	2	0	0	1	2	0	0	1	1	1	1 3	1	0	1	0	0	0	0	0	1	0		0	1	23	1	4 10	0	0	0	1	0	0	0	0	0	1	0	0	0	5	0	0	0	0	1	1 2
202	38	1	3	2	0	1	2	0	0	0	0	0	1 3 4	1	0	1	1	0	0	0	1	1	0		0	0
203	37	1	3	1	0	2	1	0	0	1	1	0	1 2	1	1	0	0	0	0	0	0	1	0		1	0
205	21	1	2	1	0	1	2	0	0	0	1	0	1 3	1	0	1	0	0	0	0	0	1	0		0	0
206	30	1	3	1	0	2	3	0	0	0	0	1	6	0	0	0	0	0	1	0	0	1	2			0
207	30	1	3	2	0	2	1	0	1	1	0	0	1 2 3	1	1	1	0	0	0	0	0	1	0		0	0
208	28	1	3	2	0	2	2	0	1	0	1	1	6	0	0	0	0	0	1	0	1	1	0		0	1	27	1	4	0	0	0	1	0	0	0	0	0	0	0	0	0	3	0	0	1	0	0
209	38	1	3	2	0	2	2	0	1	1	1	1	2	0	1	0	0	0	0	0	0	1	0		1	1	36	1	4	0	0	0	1	0	0	0	0	0	0	0	0	0	3	0	0	1	0	0
210	21	1	2	1	0	1	2	0	1	0	0	0	6	0	0	0	0	0	1	0	0	1	0		0	0
212	24	1	3	1	0	2	1	0	1	0	0	1	1 2 3	1	1	1	0	0	0	0	0	1	0		0	0
213	35	1	3	0	0	0	2	0	0	0	1	1	2	0	1	0	0	0	0	0	0	1	0		1	0
214	22	1	2	0	0	1	2	0	0	1	1	0	1 3	1	0	1	0	0	0	0	0	1	0		0	0
215	19	1	2	0	0	0	3	1	1	0	0	0	3	0	0	1	0	0	0	0	0	1	0		0	0
219	48	1	3	2	0	1	3	1	1	0	0	0	2	0	1	0	0	0	0	0	0	1	0		0	0
223	31	1	2	2	0	2	2	1	1	1	1	1	1 2 3	1	1	1	0	0	0	0	0	1	0		0	1	27	1	4 9 11 12	0	0	0	1	0	0	0	0	1	0	1	1	0	1	1	0	0	0	0
224	32	1	3	1	0	2	2	2	1	0	1	0	1 2 3	1	1	1	0	0	0	0	1	1	0		0	0
225	43	1	3	2	0	1	2	2	1	1	1	0	1 2 3	1	1	1	0	0	0	0	1	0	0		1	0
226	35	1	3	1	0	2	1	0	0	0	1	0	1 3	1	0	1	0	0	0	0	0	1	1	1		0
227	29	1	3	1	0	1	2	0	0	0	0	0	1	1	0	0	0	0	0	0	0	1	0		0	0
228	34	1	3	1	0	1	2	0	2	1	0	1	1 2 3	1	1	1	0	0	0	0	0	1	2			1	32	1	10	0	0	0	0	0	0	0	0	0	1	0	0	0	5	0	0	0	0	1	2
229	38	1	1	1	0	1	3	2	2	0	1	0	2	0	1	0	0	0	0	0	0	1	2			0
230	29	1	1	1	0	1	3	0	0	0	0	0	6	0	0	0	0	0	1	0	1	1	0		0	0
232	24	1	1	1	0	1	1	0	0	1	1	0	1 3	1	0	1	0	0	0	0	0	1	0		1	1	23	1	13	0	0	0	0	0	0	0	0	0	0	0	0	1	2	0	1	0	0	0
233	28	1	2	1	0	2	3	1	1	1	1	0	1 2 3	1	1	1	0	0	0	0	0	1	0		1	1	27	1	10	0	0	0	0	0	0	0	0	0	1	0	0	0	5	0	0	0	0	1	2
234	29	1	3	2	0	2	3	0	0	0	0	0	1	1	0	0	0	0	0	0	0	0	0		0	0
235	30	1	3	1	0	2	2	1	1	0	1	0	1 2 3	1	1	1	0	0	0	0	1	1	99			1	29	1	1 4 10	1	0	0	1	0	0	0	0	0	1	0	0	0	3	0	0	1	0	0
236	28	1	3	1	0	1	1	0	0	0	1	0	2	0	1	0	0	0	0	0	0	1	0		0	0
237	45	1	3	2	0	2	1	2	0	0	1	1	1 2 3	1	1	1	0	0	0	0	1	1	0		1	1	44	1	10	0	0	0	0	0	0	0	0	0	1	0	0	0	5	0	0	0	0	1	1 2
238	29	1	3	0	1	1	1	0	1	0	1	1	2	0	1	0	0	0	0	1	0	0	0		1	0
239	26	1	3	1	0	2	2	1	1	0	0	1	1	1	0	0	0	0	0	0	0	1	0		0	1	24	0
240	28	1	3	1	0	2	3	0	0	1	1	0	2 3 4	0	1	1	1	0	0	0	0	1	1	1		0
242	32	1	3	0	0	0	3	1	0	0	1	1	2	0	1	0	0	0	0	0	0	1	99			1	28	1	13	0	0	0	0	0	0	0	0	0	0	0	0	1	5	0	0	0	0	1	1
244	20	1	2	2	0	2	2	2	1	0	1	0	1 2	1	1	0	0	0	0	0	0	1	0		1	1	19	1	1 10	1	0	0	0	0	0	0	0	0	1	0	0	0	5	0	0	0	0	1	1
245	28	1	3	1	0	1	1	1	0	0	0	0	1	1	0	0	0	0	0	0	0	1	99			0
247	42	1	3	1	0	2	2	1	1	0	1	1	2	0	1	0	0	0	0	0	0	1	0		0	1	39	0
248	30	1	3	0	0	0	3	0	1	0	1	0	2	0	1	0	0	0	0	0	0	1	0		0	0
249	25	1	2	0	0	0	2	0	0	1	1	0	1	1	0	0	0	0	0	0	0	1	0		0	0
250	29	1	2	1	0	1	3	1	1	0	0	0	1 2 3	1	1	1	0	0	0	0	0	1	2			0
251	19	1	1	0	0	0	3	2	1	0	1	1	1	1	0	0	0	0	0	1	0	1	0		0	0
252	29	1	3	1	0	1	3	1	1	1	0	0	1	1	0	0	0	0	0	0	0	1	0		0	0
253	35	1	3	1	0	1	3	1	1	0	0	0	2	0	1	0	0	0	0	0	0	1	0		1	0
254	28	1	2	2	1	0	1	0	1	0	0	1	1	1	0	0	0	0	0	0	0	0	0		0	0
255	30	1	3	2	0	2	2	2	2	0	1	0	1	1	0	0	0	0	0	0	0	1	0		0	0
257	29	1	1	2	0	1	2	0	1	0	1	1	1 5	1	0	0	0	1	0	0	0	1	2			0
258	22	1	1	1	1	1	3	1	1	0	1	1	2	0	1	0	0	0	0	0	0	1	0		1	0
259	30	1	1	1	0	1	1	0	0	1	1	0	3	0	0	1	0	0	0	0	0	1	2			0
260	20	1	2	0	0	0	2	1	1	1	1	0	1	1	0	0	0	0	0	0	0	1	0		0	0
261	29	1	3	1	0	2	3	1	1	1	1	0	2 3	0	1	1	0	0	0	0	0	1	1	1		1	26	0
263	31	1	2	0	1	1	3	0	1	0	1	1	1	1	0	0	0	0	0	0	0	1	0		1	0
264	45	1	2	2	0	1	1	0	1	0	1	1	1	1	0	0	0	0	0	0	0	1	99			1	30	0
265	33	1	3	1	0	2	2	2	2	1	1	1	1 3	1	0	1	0	0	0	0	1	1	2			1	30	0
266	22	1	1	1	0	1	1	1	1	0	1	0	6	0	0	0	0	0	1	0	0	1	0		0	0
267	29	1	1	1	1	1	3	0	1	0	1	1	1	1	0	0	0	0	0	1	0	1	0		0	0
268	25	1	3	2	0	2	1	1	1	0	1	1	6	0	0	0	0	0	1	0	0	1	0		1	1	24	1	4 10	0	0	0	1	0	0	0	0	0	1	0	0	0	5	0	0	0	0	1	1
269	42	1	3	2	0	1	2	2	1	0	1	0	1 2 3	1	1	1	0	0	0	0	0	1	99			0
270	29	1	1	1	1	1	3	0	1	0	1	1	1 2	1	1	0	0	0	0	1	0	1	0		0	0
271	30	1	1	1	1	1	3	1	1	0	1	1	1 2	1	1	0	0	0	0	1	0	1	0		0	0
272	30	1	1	0	0	0	3	1	1	0	1	0	6	0	0	0	0	0	1	0	0	1	0		99	0
275	34	1	3	1	0	2	1	1	1	1	1	0	2 3 4 5	0	1	1	1	1	0	0	0	1	0		1	0
276	24	1	2	0	0	2	1	0	1	1	0	0	2 3 6	0	1	1	0	0	1	0	0	1	0		0	0
277	24	1	1	1	1	1	3	0	1	1	1	0	2	0	1	0	0	0	0	1	0	1	99			1	22	1	12	0	0	0	0	0	0	0	0	0	0	0	1	0	5	0	0	0	0	1	1
278	24	1	2	0	0	0	2	0	1	0	0	0	1 3 4 5	1	0	1	1	1	0	0	0	1	0		0	0
279	26	1	1	1	1	2	1	0	2	0	0	0	1 2 3	1	1	1	0	0	0	0	0	1	0		1	0
280	28	1	1	1	0	1	1	0	0	0	0	0	2	0	1	0	0	0	0	0	0	1	0		0	0
281	37	1	1	0	0	1	1	2	2	1	1	1	1 2	1	1	0	0	0	0	1	1	0	0		99	1	20	1	10	0	0	0	0	0	0	0	0	0	1	0	0	0	5	0	0	0	0	1	1
282	25	1	3	1	0	1	2	1	1	0	0	0	1 3	1	0	1	0	0	0	0	0	1	0		0	0
283	23	1	2	0	0	1	1	0	0	1	0	0	1 3	1	0	1	0	0	0	0	0	1	0		1	0
284	30	1	1	1	0	1	1	0	1	0	0	0	4	0	0	0	1	0	0	0	0	1	2			0
285	22	1	1	2	0	1	2	0	1	0	1	0	2 3	0	1	1	0	0	0	0	0	1	2			0
286	37	1	3	1	0	2	3	2	2	1	0	0	1	1	0	0	0	0	0	0	0	1	1	1		1	34	1	9 10 11 12	0	0	0	0	0	0	0	0	1	1	1	1	0	1 2 3	1	1	1	0	0
287	20	1	2	0	0	1	1	0	1	0	1	0	6	0	0	0	0	0	1	0	0	1	0		1	0
288	20	1	3	1	0	1	3	1	1	0	1	1	6	0	0	0	0	0	1	0	0	1	0		1	1	19	1	10	0	0	0	0	0	0	0	0	0	1	0	0	0	5	0	0	0	0	1	1 2
289	22	1	2	1	0	1	3	0	1	1	1	0	1 3	1	0	1	0	0	0	0	0	1	0		0	1	21	1	10	0	0	0	0	0	0	0	0	0	1	0	0	0	5	0	0	0	0	1	2
291	24	1	2	0	0	0	3	2	1	1	1	1	1 2 3	1	1	1	0	0	0	0	0	1	1	1		0
292	22	1	2	1	1	1	1	2	1	1	0	0	1	1	0	0	0	0	0	1	1	1	0		0	0
293	31	1	3	1	0	2	3	2	2	0	1	1	2 3 4	0	1	1	1	0	0	0	0	1	0		1	1	27	1	1 10	1	0	0	0	0	0	0	0	0	1	0	0	0	3 5	0	0	1	0	1	1 2
297	28	1	3	2	0	1	2	0	1	1	1	1	3	0	0	1	0	0	0	0	0	1	0		1	1	27	1	10	0	0	0	0	0	0	0	0	0	1	0	0	0	3	0	0	1	0	0
299	26	1	2	0	0	0	1	1	1	0	1	1	1 2 3 5 6	1	1	1	0	1	1	0	1	1	1	1		1	26	0
300	28	1	3	2	0	1	1	1	1	1	1	0	1 3 4 5	1	0	1	1	1	0	0	0	1	0		0	1	23	1	1 9 10	1	0	0	0	0	0	0	0	1	1	0	0	0	1 3 4	1	0	1	1	0
301	26	1	3	2	0	2	1	1	1	0	1	0	2	0	1	0	0	0	0	0	0	1	0		1	1	26	1	10	0	0	0	0	0	0	0	0	0	1	0	0	0	5	0	0	0	0	1	1
302	43	1	1	1	0	1	2	2	1	1	0	0	1 3	1	0	1	0	0	0	0	1	1	1	1		0
303	25	1	1	1	0	1	2	2	1	0	1	0	2 5	0	1	0	0	1	0	0	0	1	0		1	1	23	1	10	0	0	0	0	0	0	0	0	0	1	0	0	0	5	0	0	0	0	1	2
304	24	1	2	1	0	1	3	0	0	0	1	0	1 3	1	0	1	0	0	0	0	0	1	0		0	0
305	21	1	1	1	0	1	2	0	1	0	1	0	2	0	1	0	0	0	0	0	0	1	0		0	1	20	1	1	1	0	0	0	0	0	0	0	0	0	0	0	0	3	0	0	1	0	0
306	27	1	3	1	0	1	2	2	1	1	1	0	2	0	1	0	0	0	0	0	0	1	1	1		0
307	18	1	1	0	0	0	1	1	1	0	1	1	1	1	0	0	0	0	0	0	0	1	0		0	0
309	28	1	3	1	0	2	3	0	1	1	1	1	1 2	1	1	0	0	0	0	0	0	1	2			1	26	1	10	0	0	0	0	0	0	0	0	0	1	0	0	0	5	0	0	0	0	1	2
310	22	1	2	1	0	1	2	0	0	0	1	0	3 6	0	0	1	0	0	1	0	0	1	0		0	1	18	1	10	0	0	0	0	0	0	0	0	0	1	0	0	0	5	0	0	0	0	1	2
311	38	1	3	1	0	2	1	0	0	0	1	1	1 3 4 6	1	0	1	1	0	1	0	0	1	0		0	0
312	22	1	2	0	0	0	3	2	1	0	1	1	3	0	0	1	0	0	0	0	1	1	0		0	0
313	34	1	3	1	0	2	3	2	2	1	1	1	1 3	1	0	1	0	0	0	0	1	1	1	1		1	33	1	9	0	0	0	0	0	0	0	0	1	0	0	0	0	5	0	0	0	0	1	2
314	25	1	3	1	0	1	3	2	1	0	1	1	1 2 3 4	1	1	1	1	0	0	1	1	1	0		1	1	22	1	1 2 3 4 5 6 7 8 9 10 11 12	1	1	1	1	1	1	1	1	1	1	1	1	0	1 4 5	1	0	0	1	1	1 2
315	22	1	2	1	0	1	2	0	1	1	0	1	1	1	0	0	0	0	0	0	0	1	0		1	0
316	18	1	2	1	0	2	2	2	1	0	1	1	1 2	1	1	0	0	0	0	1	0	1	0		0	1	21	1	1 4 12	1	0	0	1	0	0	0	0	0	0	0	1	0	3 5	0	0	1	0	1	1
319	39	1	3	1	0	2	1	0	1	0	1	0	1	1	0	0	0	0	0	0	0	1	0		0	0
321	27	1	3	1	0	2	2	2	1	1	1	0	3	0	0	1	0	0	0	0	0	1	1	1		0
323	40	1	3	0	0	0	2	0	0	0	0	0	1	1	0	0	0	0	0	0	0	1	99			0
324	29	1	1	1	0	1	1	0	1	1	0	0	1	1	0	0	0	0	0	0	0	0	0		0	0
326	28	1	3	2	0	2	2	1	1	0	1	1	1 2 3 4	1	1	1	1	0	0	0	1	1	1	1		1	19	1	4	0	0	0	1	0	0	0	0	0	0	0	0	0	3	0	0	1	0	0
327	18	1	1	2	0	1	3	0	1	0	1	0	2	0	1	0	0	0	0	0	0	1	99			1	15	0
329	23	1	2	1	0	1	2	2	1	0	0	0	6	0	0	0	0	0	1	0	0	1	0		0	0
330	20	1	1	0	0	0	1	0	0	0	1	0	1 3	1	0	1	0	0	0	0	0	1	0		1	0
331	30	1	3	2	0	2	3	0	1	0	1	0	1 3 4	1	0	1	1	0	0	0	0	1	0		0	0
332	25	1	3	2	0	2	2	1	1	0	1	0	1 2 3	1	1	1	0	0	0	0	0	1	0		1	0
334	27	1	3	0	0	1	3	1	1	1	0	0	1 3 4 5	1	0	1	1	1	0	0	0	1	0		0	0
335	31	1	3	1	0	1	2	0	1	0	0	0	1 2	1	1	0	0	0	0	0	0	1	2			0
336	37	1	3	2	0	2	3	2	2	1	0	1	1 2	1	1	0	0	0	0	0	0	0	1	1		1	25	0
337	25	1	2	1	0	2	2	2	1	1	0	0	1 2 3	1	1	1	0	0	0	0	0	1	2			1	24	1	8 9 10 11 12	0	0	0	0	0	0	0	1	1	1	1	1	0	1 2	1	1	0	0	0
338	20	1	2	2	0	2	3	0	1	1	0	0	1 3 4	1	0	1	1	0	0	0	0	1	2			0
339	22	1	2	1	0	2	1	0	1	0	0	0	1 3	1	0	1	0	0	0	0	0	1	0		0	0
340	27	1	3	1	0	1	3	0	1	1	1	1	2 3	0	1	1	0	0	0	0	0	1	2			0
341	21	1	2	1	0	2	1	1	1	0	0	0	1	1	0	0	0	0	0	0	0	0	0		0	0
342	32	1	3	2	0	2	3	1	1	1	0	0	1 3	1	0	1	0	0	0	0	0	1	0		0	1	30	1	4	0	0	0	1	0	0	0	0	0	0	0	0	0	3	0	0	1	0	0
344	39	1	3	2	0	2	3	1	1	0	0	0	1 2 3	1	1	1	0	0	0	0	0	0	0		0	0
346	20	1	1	1	0	2	3	1	1	0	1	0	1 3	1	0	1	0	0	0	0	0	1	0		0	1	19	0
348	23	1	2	0	0	0	1	0	1	1	0	0	1 3 4	1	0	1	1	0	0	0	0	0	0		0	0
349	41	1	3	2	0	2	3	0	0	1	0	1	2	0	1	0	0	0	0	0	0	0	1	1		0
351	30	1	3	2	0	2	2	0	1	1	0	0	1 2	1	1	0	0	0	0	0	0	1	2			0
352	40	1	3	2	0	2	1	0	1	1	0	0	1 2	1	1	0	0	0	0	0	0	1	0		0	0
354	30	1	3	1	0	1	3	0	1	1	1	1	2	0	1	0	0	0	0	0	0	1	0		0	0
355	39	1	3	2	0	2	2	2	1	0	0	1	1 2 3 4 5	1	1	1	1	1	0	0	0	1	1	1		1	39	1	10	0	0	0	0	0	0	0	0	0	1	0	0	0	3 5	0	0	1	0	1	2
356	21	1	2	0	0	2	1	1	2	1	1	0	1 2 3 4 6	1	1	1	1	0	1	0	0	1	0		0	0
357	31	1	3	1	0	2	1	1	1	0	1	0	2	0	1	0	0	0	0	0	0	1	0		1	0
361	33	1	3	1	0	1	1	2	0	0	1	1	1 2	1	1	0	0	0	0	0	0	1	1	1		1	33	1	13	0	0	0	0	0	0	0	0	0	0	0	0	1	5	0	0	0	0	1	2
363	30	1	3	1	0	1	3	1	1	1	1	0	1	1	0	0	0	0	0	0	0	1	2			0
364	23	1	2	0	0	2	1	0	1	1	1	1	1 2 3 4 5 6	1	1	1	1	1	1	0	0	1	0		0	0
366	18	1	1	0	0	0	2	2	1	0	0	0	1 2	1	1	0	0	0	0	0	0	1	2			0
367	24	1	1	1	0	1	2	0	1	0	0	0	1	1	0	0	0	0	0	0	0	1	0		99	0
368	18	1	1	1	0	1	2	0	0	1	1	0	1 2 3 4	1	1	1	1	0	0	0	0	0	0		0	0
369	22	1	2	1	0	1	2	1	1	0	1	1	1 3 4	1	0	1	1	0	0	0	0	1	0		1	0
371	24	1	3	1	0	1	3	0	1	0	0	0	1	1	0	0	0	0	0	0	0	1	0		0	0
372	24	1	3	1	0	2	3	0	2	0	1	0	6	0	0	0	0	0	1	0	0	1	0		0	0
373	18	1	1	1	0	2	2	2	1	0	1	0	1 3 4	1	0	1	1	0	0	0	0	1	0		0	1	18	1	10 13	0	0	0	0	0	0	0	0	0	1	0	0	1	2 3	0	1	1	0	0
374	31	1	2	2	0	1	3	0	1	0	1	0	2	0	1	0	0	0	0	0	0	1	0		1	0
375	35	1	3	2	0	2	2	0	1	0	0	0	2	0	1	0	0	0	0	0	0	1	0		0	0
376	33	1	3	1	0	2	3	1	2	1	1	1	2 6	0	1	0	0	0	1	0	0	1	0		1	1	30	1	1 5 9 10	1	0	0	0	1	0	0	0	1	1	0	0	0	1 5	1	0	0	0	1	1 2
378	38	1	3	1	0	2	3	0	2	0	1	0	1	1	0	0	0	0	0	0	0	1	0		0	0
380	35	1	3	1	0	2	2	2	2	0	1	0	2 4	0	1	0	1	0	0	0	0	1	0		1	0
382	19	1	1	0	0	0	2	2	0	1	1	1	1 3	1	0	1	0	0	0	0	0	1	0		1	0
383	30	1	3	0	0	0	2	1	1	0	0	0	6	0	0	0	0	0	1	0	0	1	2			0
384	38	1	3	1	0	1	3	1	2	0	1	1	1	1	0	0	0	0	0	0	0	1	0		0	1	38	1	10	0	0	0	0	0	0	0	0	0	1	0	0	0	5	0	0	0	0	1	2
385	22	1	1	1	0	1	3	0	0	0	0	0	6	0	0	0	0	0	1	0	0	1	1	1		0
386	24	1	2	2	0	1	2	0	0	0	1	1	2	0	1	0	0	0	0	0	0	1	0		1	1	23	1	10	0	0	0	0	0	0	0	0	0	1	0	0	0	5	0	0	0	0	1	1
388	27	1	3	1	0	2	3	0	0	1	0	1	2	0	1	0	0	0	0	0	0	1	0		0	0
389	20	1	2	0	0	0	2	0	1	1	1	1	2	0	1	0	0	0	0	1	0	1	1	1		1	18	1	10	0	0	0	0	0	0	0	0	0	1	0	0	0	5	0	0	0	0	1	1 2
392	30	1	3	2	0	1	1	2	1	0	1	0	2	0	1	0	0	0	0	1	0	1	2			1	28	1	10	0	0	0	0	0	0	0	0	0	1	0	0	0	3 5	0	0	1	0	1	2
393	24	1	2	1	0	2	3	0	1	1	1	1	1 3 4	1	0	1	1	0	0	0	0	1	0		0	0
394	28	1	3	1	0	2	1	1	1	1	1	1	1 3	1	0	1	0	0	0	0	0	1	1	1		1	23	1	4	0	0	0	1	0	0	0	0	0	0	0	0	0	3	0	0	1	0	0
395	33	1	3	1	0	2	1	0	1	0	1	1	1 2 3	1	1	1	0	0	0	0	0	1	1	1		0
396	37	1	3	2	0	2	2	2	1	0	1	1	1 3 4	1	0	1	1	0	0	0	0	1	1	1		0
397	22	1	2	2	0	2	2	0	1	0	0	0	1	1	0	0	0	0	0	0	0	1	2			0
398	40	1	3	1	0	2	2	2	1	1	0	0	2	0	1	0	0	0	0	0	0	0	0		0	0
399	25	1	1	1	0	2	3	2	2	1	1	1	6	0	0	0	0	0	1	0	0	1	1	1		1	23	1	1 4 11	1	0	0	1	0	0	0	0	0	0	1	0	0	1 2	1	1	0	0	0
400	28	1	3	2	0	2	1	0	2	1	1	1	1 2 3	1	1	1	0	0	0	0	0	1	0		0	1	26	1	10	0	0	0	0	0	0	0	0	0	1	0	0	0	3 5	0	0	1	0	1	2
402	26	1	3	1	0	2	2	1	1	0	1	1	1 3	1	0	1	0	0	0	0	0	1	1	1		0
403	43	1	3	2	0	2	2	0	0	0	0	1	6	0	0	0	0	0	1	0	0	1	2			0
404	19	1	2	2	0	1	1	0	1	0	1	0	6	0	0	0	0	0	1	0	0	1	0		0	0
405	26	1	3	2	0	2	3	1	2	1	1	1	1 3 4	1	0	1	1	0	0	0	0	1	1	1		0
406	27	1	3	1	0	2	2	1	1	0	0	0	1	1	0	0	0	0	0	0	0	1	0		0	0
408	24	1	3	2	0	2	2	1	1	0	0	1	2	0	1	0	0	0	0	0	0	1	0		0	0
409	27	1	1	1	0	1	2	1	1	0	1	0	1 2 3	1	1	1	0	0	0	0	0	1	0		1	0
410	30	1	3	1	0	2	1	1	1	0	1	0	1 2 3 4	1	1	1	1	0	0	0	1	1	0		0	1	20	1	1 4 9 10 11 12	1	0	0	1	0	0	0	0	1	1	1	1	0	1 3	1	0	1	0	0
411	38	1	2	1	0	1	1	2	0	0	1	1	2 3	0	1	1	0	0	0	0	0	1	2			1	33	1	4 10	0	0	0	1	0	0	0	0	0	1	0	0	0	5	0	0	0	0	1	1
412	30	1	3	1	0	2	2	0	1	0	1	1	1	1	0	0	0	0	0	0	0	1	1	1		0
413	20	1	1	1	0	1	1	2	2	0	1	0	1	1	0	0	0	0	0	0	0	1	0		1	0
415	39	1	3	1	0	2	2	1	1	0	0	0	1 3 5	1	0	1	0	1	0	0	0	1	1	1		0
417	29	1	3	1	0	0	3	2	2	1	1	0	1 3	1	0	1	0	0	0	0	0	1	1	1		0
418	22	1	3	1	0	2	1	0	0	0	0	0	1	1	0	0	0	0	0	0	0	1	0		99	0
419	39	1	3	1	0	2	3	2	1	1	0	0	1 2 3 4	1	1	1	1	0	0	0	0	1	0		0	0
[truncated: 39 more columns]
